# Supplementary material for: Ammonium Glycyrrhizinate Prevents Apoptosis and Mitochondrial Dysfunction Induced by High Glucose in SH-SY5Y Cell Line and Counteracts Neuropathic Pain in Streptozotocin-Induced Diabetic Mice
Source: Biomedicines. 2021 May 26;9(6):608. doi: 10.3390/biomedicines9060608 (PMC8227813; doi:10.3390/biomedicines9060608)
Supplement: Supplementary file 1 [file biomedicines-09-00608-s001.zip]

Archive with 1 entries (1 files):
- biomedicines-1218104-supplementary.pdf
